# Supplementary material for: Impact of Temperature on the Immune Interaction between a Parasitoid Wasp and Drosophila Host Species
Source: Insects. 2021 Jul 15;12(7):647. doi: 10.3390/insects12070647 (PMC8303993; doi:10.3390/insects12070647)
Supplement: Supplementary file 1 [file insects-12-00647-s001.zip]

Archive with 1 entries (1 files):
- insects-1264594-supplementary.pdf
